# Supplementary material for: Developments and Performance of Artificial Intelligence Models Designed for Application in Endodontics: A Systematic Review
Source: Diagnostics (Basel). 2023 Jan 23;13(3):414. doi: 10.3390/diagnostics13030414 (PMC9913920; doi:10.3390/diagnostics13030414)
Supplement: Supplementary file 1 [file diagnostics-13-00414-s001.zip]

Archive with 1 entries (1 files):
- diagnostics-2163898-supplementary.pdf
